# Supplementary material for: STOP using just GO: a multi-ontology hypothesis generation tool for high throughput experimentation
Source: BMC Bioinformatics. 2013 Feb 14;14:53. doi: 10.1186/1471-2105-14-53 (PMC3635999; doi:10.1186/1471-2105-14-53)
Supplement: Additional file 1 — List of proteins from the Human Protein Reference Database (HPRD) that are known to directly interact with the human Huntingtin gene (HTT). [file 1471-2105-14-53-S1.txt]

AKT1
AP2A2
C15orf63
CASP1
CASP3
CASP6
CBS
CHD3
CREBBP
CRMP1
CTBP1
CXorf27
DLG4
EGFR
F8A1
FEZ1
FICD
GAPDH
GIT1
GPRASP2
GRB2
HAP1
HIP1
HIP1R
IKBKAP
KIAA1377
MAP3K10
MED31
MTSS1
NCOR1
OPTN
PACSIN1
PDK2
PFN2
PIAS4
PRPF40A
PRPF40B
RASA1
REST
SAP30
SETD2
SH3GL3
SH3GLB1
SIN3A
SP1
SUMO1
SYMPK
TAF4
TBP
TCERG1
TGM2
TP53
TPR
TRIP10
TUBB
UBE2K
UTP14A
XRCC6
ZDHHC17
