# Supplementary material for: STOP using just GO: a multi-ontology hypothesis generation tool for high throughput experimentation
Source: BMC Bioinformatics. 2013 Feb 14;14:53. doi: 10.1186/1471-2105-14-53 (PMC3635999; doi:10.1186/1471-2105-14-53)
Supplement: Additional file 2 — List of all ontologies that are available for the NCBO annotator web service. The table lists all ontologies that are available for the NCBO annotator. Ontologies of our “preferred” category are highlighted in red. [file 1471-2105-14-53-S2.xlsx]

## Sheet: Sheet1
Ontology ID	name
1290	ABA Adult Mouse Brain
1580	Adverse Event Reporting ontology
1099	African Traditional Medicine
1430	AIR
1054	Amino Acid
1090	Amphibian gross anatomy
1370	Amphibian taxonomy
1568	Anatomical Entity Ontology
1530	Animal natural history and life history
1534	apollo-akesios
1222	Ascomycete phenotype ontology
1332	Basic Formal Ontology
1056	Basic Vertebrate Anatomy
1114	Bilateria anatomy
1533	BioAssay Ontology
1498	Bioinformatics operations, types of data, data formats and topics
1023	Biological imaging methods
1104	Biomedical Resource Ontology
1522	BioPAX
1148	BioPortal Metadata
1134	BioTop
1089	BIRNLex
1116	Bleeding History Phenotype
1487	Body System
1613	Bone Dysplasia Ontology
3059	BOOK
1304	Breast Cancer Grading Ontology
1438	Breast tissue cell lines
1005	BRENDA tissue / enzyme source
1547	BRENDA tissue / enzyme source
1537	Brucellosis Ontology
1049	C. elegans development
1048	C. elegans gross anatomy
1067	C. elegans phenotype
3030	Cancer Chemoprevention Ontology
1130	Cancer Research and Management ACGT Master Ontology
1582	CAO
1142	Cardiac Electrophysiology Ontology
3008	CareLex
1158	Cell Behavior Ontology
3108	Cell Culture Ontology
1507	Cell Cycle Ontology
1314	Cell Line Ontology
1541	Cell line ontology
3020	Cell Phenotype Ontology
1006	Cell type
1047	Cereal plant development
1001	Cereal plant gross anatomy
3025	Cerebrotendinous xanthomatosis
1007	Chemical entities of biological interest
1444	Chemical Information Ontology
1583	Clinical Measurement Ontology
1633	Cognitive Atlas
1560	Cognitive Paradigm Ontology
1063	Common Anatomy Reference Ontology
1415	Common Terminology Criteria for Adverse Events
1128	Comparative Data Analysis Ontology
3003	Computational Neuroscience Ontology
1059	Computer-based Patient Record Ontology
1341	COSTART
1526	CRISP Thesaurus, 2006
1504	Current Procedural Terminology
1144	Dendritic cell
1149	DermLex: The Dermatology Lexicon
3013	Diagnostic Ontology
1008	Dictyostelium discoideum anatomy
1672	DIKB-Evidence-Ontology
1016	Drosophila development
1015	Drosophila gross anatomy
3016	eagle-i research resource ontology
1146	Electrocardiography Ontology
1666	Emotion Ontology
1069	Environment Ontology
1626	Enzyme Mechanism Ontology
1639	Epilepsy
1060	Epoch Clinical Trial Ontologies
1011	Event (INOH pathway ontology)
1012	Evidence codes
1013	eVOC (Expressed Sequence Annotation for Humans)
1575	ExO
1585	Experimental Conditions Ontology
1136	Experimental Factor Ontology
1126	Family Health History Ontology
1576	FDA Medical Devices (2010)
1689	Fission Yeast Phenotype Ontology
1064	Fly taxonomy
1017	FlyBase Controlled Vocabulary
1053	Foundational Model of Anatomy
1019	Fungal gross anatomy
1055	Galen
1397	Gazetteer
1070	Gene Ontology
1506	Gene Ontology Extension
1106	Gene Regulation Ontology
1082	Gene Regulation Ontology
1439	General Formal Ontology
1440	General Formal Ontology: Biology
1247	GeoSpecies Ontology
1529	HCPCS
1343	Health Level Seven
1581	HEALTH_INDICATORS
1658	Hewan Invertebrata
1578	HOM_ElixhauserScores
1631	HOM-HARVARD
1569	Host Pathogen Interactions Ontology
1528	HUGO
1021	Human developmental anatomy, abstract version
1517	Human developmental anatomy, abstract version, v2
1022	Human developmental anatomy, timed version
1009	Human disease ontology
1125	Human Phenotype Ontology
1362	Hymenoptera Anatomy Ontology
1425	ICD-10-PCS
1516	ICD10
1553	ICD10CM
1429	ICPC-2 PLUS
1509	ICPS Network
1491	IMGT-ONTOLOGY
1092	Infectious disease
1417	Influenza Ontology
1393	Information Artifact Ontology
1515	Interaction Network Ontology
1401	International Classification for Nursing Practice
1484	International Classification of External Causes of Injuries
1101	International Classification of Diseases
1411	International Classification of Functioning, Disability and Health (ICF)
1344	International Classification of Primary Care
1614	IxnO
1410	Kinetic Simulation Algorithm Ontology
1520	Leukocyte Surface Markers
1406	linkingkin2pep
1183	Lipid Ontology
1024	Loggerhead nesting
1350	Logical Observation Identifier Names and Codes
1088	MaHCO - An MHC Ontology
1050	Maize gross anatomy
1311	Malaria Ontology
1025	Mammalian phenotype
1105	Mass spectrometry
1426	Master Drug Data Base
1584	Measurement Method Ontology
1027	Medaka fish anatomy and development
1422	MedDRA
1351	Medical Subject Headings
1347	MedlinePlus Health Topics
1257	MeGO
3002	Mental Functioning Ontology
3019	MESH Thesaurus (OWL version)
1510	Metathesaurus CPT Hierarchical Terms
1131	MGED Ontology
1152	Minimal anatomical terminology
3000	MIxS Controlled Vocabularies
1029	Molecule role (INOH Protein name/family name ontology)
1030	Mosquito gross anatomy
1077	Mosquito insecticide resistance
1000	Mouse adult gross anatomy
1010	Mouse gross anatomy and development
1031	Mouse pathology
1026	Multiple alignment
1083	NanoParticle Ontology
1424	National Drug Data File
1352	National Drug File
3004	Natural Products Ontology
1132	NCBI organismal classification
1032	NCI Thesaurus
1686	Neomark Oral Cancer Ontology
1501	Neomark Oral Cancer-Centred Ontology
1321	Neural ElectroMagnetic Ontologies
1521	Neural Motor Recovery Ontology
1539	Neural-Immune Gene Ontology
1621	Neuro Behavior Ontology
1402	NIF Cell
1381	NIF Dysfunction
1084	NIFSTD
1033	NMR-instrument specific component of metabolomics investigations
3012	Non Randomized Controlled Trials Ontology
1524	OBOE
1523	OBOE SBC
1348	Online Mendelian Inheritance in Man
1123	Ontology for Biomedical Investigations
1086	Ontology for disease genetic investigation
1540	Ontology for Drug Discovery Investigations
1414	Ontology for General Medical Science
1100	Ontology for Genetic Interval
1505	Ontology for MicroRNA Target Prediction
1190	Ontology for Parasite LifeCycle
1489	Ontology of Adverse Events (OAE)
1076	Ontology of Clinical Research (OCRe)
1638	Ontology of Data Mining
3006	Ontology of Experimental Variables and Values
1588	Ontology of General Purpose Datatypes
1087	Ontology of Geographical Region
1085	Ontology of Glucose Metabolism Disorder
1328	Ontology of homology and related concepts in biology
1398	Ontology of Language Disorder in Autism
1565	Ontology of Medically Related Social Entities
1141	Ontology of Physics for Biology
1586	Orphanet Ontology of Rare Diseases
1335	Parasite Experiment Ontology
1094	Pathogen transmission
1035	Pathway ontology
1640	Pediatric Terminology
1550	PHARE
1567	Pharmacovigilance Ontology
3049	Phenotype Fragment Ontology
1107	Phenotypic quality
3078	PhenX Terms
1616	Phylogenetic Ontology
3015	Physical Medicine and Rehabilitation
1369	PhysicalFields
1349	Physician Data Query
1043	Physico-chemical process
1399	Pilot Ontology
1409	PKO_Re
1108	Plant Anatomy
1036	Plant environmental conditions
1038	Plant Growth and Development Stage
1587	Plant Ontology
1037	Plant Trait Ontology
1490	Platynereis stage ontology
1497	PMA 2010
1041	Protein modification
1052	Protein Ontology
1062	PRotein Ontology (PRO)
1040	Protein-protein interaction
1039	Proteomics data and process provenance
1192	Proteomics Pipeline Infrastructure for CPTAC
1135	Pseudogene
1671	Quantitative Imaging Biomarker Ontology
1057	RadLex
1676	Randomized Controlled Trials (RCT) Ontology
1150	Rat Strain Ontology
1427	Read Codes, Clinical Terms Version 3 (CTV3)
1552	Reproductive trait and phenotype ontology
1500	RNA ontology
1538	Role Ontology
1423	RxNORM
1044	Sample processing and separation techniques
3091	SANOU
3090	SANOU
1532	SemanticScience Integrated Ontology
1109	Sequence types and features
1237	Situation-Based Access Control
1122	Skin Physiology Ontology
1651	Sleep Domain Ontology
1249	Smoking Behavior Risk Ontology
1353	SNOMED Clinical Terms
1058	SNP-Ontology
1413	Software Ontology
3029	Solanaceae Phenotype Ontology
3028	SoyOntology
1078	Spatial Ontology
1091	Spider Ontology
1665	Student Health Record
1068	Subcellular Anatomy Ontology (SAO)
1061	Suggested Ontology for Pharmacogenomics
1224	Symptom Ontology
1696	Synapse Ontology
1394	Syndromic Surveillance Ontology
1488	SysMO-JERM
1046	Systems Biology
1615	Systems Chemical Biology/Chemogenomics
1419	Taxonomic rank vocabulary
1110	Teleost Anatomy Ontology
1081	Teleost taxonomy
1407	Terminology for the Description of Dynamics
1065	Tick gross anatomy
3042	Time Event Ontology
1494	Tissue Microarray Ontology
1418	TOK_Ontology
1570	Traditional Medicine Constitution Value Set
1573	Traditional Medicine Meridian Value Sets
1571	Traditional Medicine Other Factors Value Set
1572	Traditional Medicine Signs and Symptoms Value Set
1461	Translational Medicine Ontology
1404	Uber anatomy ontology
3048	uni-ece
1112	Units of measurement
1650	Units Ontology
1172	Vaccine Ontology
1527	VANDF
1555	Vertebrate Anatomy Ontology
1574	vertebrate Homologous Organ Groups
1659	Vertebrate Trait Ontology
1699	VIVO
1632	Web-Service Interaction Ontology
1545	Wheat trait
1354	WHO Adverse Reaction Terminology
1095	Xenopus anatomy and development
1115	Yeast phenotypes
1051	Zebrafish anatomy and development
