# Supplementary material for: STOP using just GO: a multi-ontology hypothesis generation tool for high throughput experimentation
Source: BMC Bioinformatics. 2013 Feb 14;14:53. doi: 10.1186/1471-2105-14-53 (PMC3635999; doi:10.1186/1471-2105-14-53)
Supplement: Additional file 3 — List of proteins associated with Parkinson’s Disease (PD). All proteins in UniProt that are associated with PD were identified in the PhenoPred resource. [file 1471-2105-14-53-S3.txt]

CPLX1
DBH
HTRA2
LRRK2
MAPT
NDUFV2
NR4A2
PARK2
PARK7
PINK1
SNCA
SNCAIP
TBP
UCHL1
