# Supplementary material for: STOP using just GO: a multi-ontology hypothesis generation tool for high throughput experimentation
Source: BMC Bioinformatics. 2013 Feb 14;14:53. doi: 10.1186/1471-2105-14-53 (PMC3635999; doi:10.1186/1471-2105-14-53)
Supplement: Additional file 4 — List of all parameters for the NCBO annotator and the values that were used in STOP. [file 1471-2105-14-53-S4.xlsx]

## Sheet: Sheet1
parameter	options	default	STOP
longestOnly	{true, false}	FALSE
wholeWordOnly	{true, false}	TRUE
filterNumber	{true, false}	TRUE
withDefaultStopWords	{true, false}	FALSE
isStopWordsCaseSenstive	{true, false}	FALSE
minTermSize	{integer}	3
scored	{true, false}	TRUE
withSynonyms	{true, false}	TRUE
ontologiesToExpand	{localOntology1, ..., localOntologyN}	empty (i.e. all ontologies)
ontologiesToKeepInResult	{localOntology1, ..., localOntologyN}	empty (i.e. all ontologies)
isVirtualOntologyId	{true, false}	FALSE
stopWords	{stopWord1, ..., stopWordN}	empty (i.e. none)	I, a, above, after, against, all, alone, always, am, amount, an, and, any, are, around, as, at, back, be, before, behind, below, between, bill, both, bottom, by, call, can, co, con, de, detail, do, done, down, due, during, each, eg, eight, eleven, empty, ever, every, few, fill, find, fire, first, five, for, former, four, from, front, full, further, get, give, go, had, has, hasnt, he, her, hers, h…
semanticTypes	{semanticType1, ..., semanticTypeN}	empty (i.e. all semanticTypes)	null
levelMax	{integer}	0	50
mappingTypes	{null, mappingType1, ..., mappingTypeN}	empty (i.e. all mappingTypes)	null
textToAnnotate	{String}	no default (i.e. input required)	UniProt/Entrez Gene text (chunks with 2000 words)
format	{xml, text, tabDelimited}	xml	tabDelimited
